# Supplementary material for: Controlling the Dissolution Behavior of (Meth)acrylate-Based Photoresist Polymers in Tetramethylammonium Hydroxide by Introducing Adamantyl Groups
Source: Materials (Basel). 2025 Jan 15;18(2):381. doi: 10.3390/ma18020381 (PMC11766972; doi:10.3390/ma18020381)
Supplement: Supplementary file 1 [file materials-18-00381-s001.zip]

Archive with 1 entries (1 files):
- materials-3108148-supplementary.pdf
